# Supplementary material for: Nucleolin Therapeutic Targeting Decreases Pancreatic Cancer Immunosuppression
Source: Cancers (Basel). 2022 Aug 31;14(17):4265. doi: 10.3390/cancers14174265 (PMC9454580; doi:10.3390/cancers14174265)
Supplement: Supplementary file 1 [file cancers-14-04265-s001.zip]

Archive with 1 entries (1 files):
- cancers-1822282-supplementary.pdf
